# Supplementary material for: Vascular endothelium deploys caveolin-1 to regulate oligodendrogenesis after chronic cerebral ischemia in mice
Source: Nat Commun. 2022 Nov 10;13:6813. doi: 10.1038/s41467-022-34293-7 (PMC9649811; doi:10.1038/s41467-022-34293-7)
Supplement: Supplementary file 4 — Source Data [file 41467_2022_34293_MOESM4_ESM.xlsx]

## Sheet: fig.1
fig.1b
Cluster number
Control	0	0	0	0	0
BCAS_2w	54	76.2	55.4	68.4	96.7
BCAS_4w	106	129	105	111	101
fig.1c
Cluster size
Control	0	0	0	0	0
BCAS_2w	0.848695	0.548687	0.786271	0.822678	0.607113
BCAS_4w	1.08319	1.20039	1.02141	0.957922	0.877596
fig.1f
BCAS1+/DAPI
Control	1.82927	3.6036	2.85714	2.63158	3.33333
BCAS_2w	5.16129	6.95652	5.64516	6.52174	5.59006
BCAS_4w	3.84615	3.80952	4.46429	3.44828	4.7619
fig.1g
ENPP6+/DAPI
Control	2.7027	1.77515	2.5974	1.97368	3.125
BCAS_2w	5.74713	4.8913	5.30303	7.23684	6.08108
BCAS_4w	4.57516	3.7037	4.13793	3.84615	4.86486
fig.1i
	Olig2+CC1+					Olig2+CC1-
Control	61.745	57.6087	67.5862	66.6667	63.8298	11.745	11.2319	16.8966	11.1111	15.9574
BCAS_2w	37.6471	45.3571	31.1355	33.213	36.7698	23.9216	19.2857	24.5421	18.7726	12.0275
BCAS_4w	31.5353	26.7123	35.5872	22.0217	24.6212	26.1411	27.0548	24.911	20.5776	15.5303

## Sheet: fig.2
fig.2a
	Control				CoCl2				OGD
HIF1α	2.02189	0.904819	0.399343	0.673944	6.19327	9.41983	10.4882	6.00307	17.5172	13.1839	12.7348	24.1793
HIF2α	1.14536	0.81836	0.829784	1.20648	8.08813	10.6724	10.489	13.5086	20.1933	16.4021	22.4837	35.1586
PDK-1	0.988414	0.783599	1.10434	1.12365	4.54592	3.55476	5.28971	3.05927	7.00873	7.57941	6.67232	10.9348
BNIP3	1.03902	0.989809	1.05718	0.913972	2.65778	1.80904	2.30573	3.22706	4.62747	2.44566	4.65862	3.16065
VEGF	0.887173	0.842231	1.0587	1.21191	4.30881	2.55317	3.71224	3.49722	4.78092	3.93752	4.67083	3.68659
fig.2c
	EdU					TUNEL
Control	18.3099	22.8571	27.3973	28.3582	22.0588	23.4043	10.1695	16.9811	14.2857	17.5439
CoCl2	68.6567	62.8571	65.2778	60.4938	70.7692	31.3433	52.3077	49.2308	44.9275	60.6061
OGD	55.7895	63.2184	60.5263	60.2273	62.0253	72.7273	53.5714	45.1613	56.7164	50.8475
fig.2f
	Control					CoCl2					OGD
ZO-1	0.930567	1.1472	0.644238	0.909501	1.3685	0.306103	0.453352	0.325248	0.573716	0.527796	0.305187	0.357825	0.129469	0.438862	0.345007
Occludin	0.546135	1.30873	1.20943	1.23277	0.702929	0.254237	0.443574	0.511107	0.534183	0.494781	0.203879	0.277276	0.477258	0.419743	0.179857
Claudin-5	0.986983	0.687227	1.21585	1.2037	0.906245	0.455618	0.396297	0.380425	0.647658	0.498951	0.370483	0.211439	0.324886	0.589687	0.415008
fig.2h
Ki67+/DAPI
Control	14.2857	18.1818	11.1111	25	15.7895
CoCl2	47.0588	52.6316	48	71.4286	60
OGD	30.7692	33.871	36.2069	32.6087	43.6364
fig.2j
MBP
Control	20.3	23.1	22.1	19.1	18.7
CoCl2	10.1	9.8	10.4	10.8	10.8
OGD	7.8	8.6	9.5	7.1	8.9
fig.2k
PDGFRα
Control	76.5	74.4	75	79.8	78.7
CoCl2	87	89	88.3	87.2	88
OGD	90.9	90.3	89.2	91.4	89.9
fig.2m
	Control					CoCl2					OGD
PDGFRα	1.18725	0.853803	1.36423	0.686949	0.907777	1.90732	1.7062	2.61685	2.18035	1.73371	1.86332	1.37224	2.3637	2.1692	1.62807
CNPase	0.82692	0.831598	1.80646	1.00841	0.52662	0.498605	0.501604	0.553143	0.513866	0.303874	0.27908	0.218615	0.405922	0.347443	0.144456
MBP	0.956543	0.660653	1.32742	1.36146	0.693922	0.505209	0.400231	0.871286	0.693691	0.460774	0.398175	0.293686	0.243677	0.383663	0.270814

## Sheet: fig3
fig.3b
Cav-1/CD31 density
Control	1.01227	0.979387	0.992887	0.977691	1.03776
CoCl2	0.687707	0.692261	0.588122	0.635046	0.668397
OGD	0.661078	0.639147	0.639809	0.625533	0.664685
fig.3d
Cav-1
Control	0.750375	0.624463	1.50996	1.53033	0.584873
CoCl2	0.444739	0.30388	0.514475	0.618296	0.276594
OGD	0.212846	0.123322	0.30668	0.524738	0.220532
fig.3f
ELISA
Control	0.217472	0.254159	0.194221	0.240797	0.247475
CoCl2	0.708781	0.684006	0.631168	0.698154	0.730076
fig.3h
Cav-1/CD31 intensity
Control	0.93801	1.02304	0.985449	1.03067	0.960434
BCAS	0.898547	0.802437	0.765861	0.792327	0.84318
fig.3i
HSP90α/CD31 intensity
Control	0.700306	0.618301	0.788203	0.625672	0.732848
BCAS	1.14617	1.186	1.03081	1.08681	1.07588
fig.3k
Cav-1
Control	1.07625	0.953025	1.13518	0.885167	0.950378
BCAS	0.571537	0.758178	0.632878	0.644128	0.651864
fig.3m
HSP90α
Control	1.05882	0.814838	0.777661	1.33145	1.01723
BCAS	2.24669	2.10463	2.50178	3.30519	2.17707

## Sheet: fig3e
Protein	Fold change	no difference	up-regulated	down-regulated
AP-2	0.669992		0.042017
APC	0.722318		0.025596
Nrf2	1.00479		0.002087
NSE	0.90635		0.016157
HMGB1	1.14856		0.015751
Elk1	0.690041		0.039268
PRPF19	1.19613		0.00933
STAT5A/B	0.588193		0.003627
Collagen III	0.746842		0.018344
PMP22	1.43924		0.011179
RAN	0.85832		0.004759
S6K	0.715322		0.006037
COT2	0.690395		0.021105
p44 MAPK	0.583318		0.012863
AMPD1	1.29583		0.02847
APLP2	0.84097		0.026317
LRP3	1.05097		0.049545
MPRIP	1.28176		0.027249
UBA5	1.11189		0.036019
SLC30A4	0.942641		0.040643
S100 A1	0.518567		0.010256
SH-PTP2	1.02976		0.03425
Synuclein beta	0.702894		0.008595
STAT5A	0.728768		0.017941
JNKK	0.950572		0.029006
YAP	0.649295		0.027368
CKI-alpha	0.778981		0.045241
EFNA3	0.800367		0.011434
ADCY4	0.755056		0.026197
ARFGEF2	0.618296		0.042609
NCR3	1.14498		0.004443
NEGR1	1.34817		0.014208
NPTN	0.679107		0.028179
NRBF2	1.19361		0.021461
NFYC	0.765717		0.014448
PDRG1	0.934315		0.043787
ZADH1	0.89616		0.043054
14-3-3 theta	0.764226		0.028496
TUFM	0.995034		0.040102
MYC	0.787109		0.035201
MARK3	0.990008		0.021573
CaMK2beta/gamma	0.919032		0.04846
E2F6	0.937387		0.023544
ERAB	1.07209		0.012192
Fra-2	0.633571		0.017882
TGF beta3	0.680153		0.036476
TIMP2	0.534005		0.031465
TIMP3	0.60363		0.000729
MAPK10	0.962069		0.005002
Octamer-binding protein 6	1.09666		0.021483
CDH20	0.927429		0.029592
CDH2	0.730976		0.023216
CD302	0.801293		0.020063
CHST8	0.941172		0.043519
CA5B	0.694089		0.020188
CBR3	0.730251		0.005591
PLD4	0.919436		0.018827
KCNG3	0.811601		0.013279
SLU7	0.60614		0.021083
GRK6	1.31598		0.013741
CLK2	0.74786		0.043917
p97 MAPK	0.623828		0.049275
14-3-3 beta	0.710083		0.045551
Cofilin	0.681883		0.028864
TAF1A	0.745506		0.04223
Smad1/5/9	0.929403		0.043602
CaMK1-beta	0.98266		0.037904
SIAH1	0.792787		0.03325
ARF4	0.764546		0.027737
ADA2L	0.836253		0.019514
Granzyme B	0.549091		0.024073
PIAS2	0.754974		0.025815
TIMP4	0.673598		0.037014
MTA1	0.715088		0.008105
Smad4	1.15392		0.011602
RhoH	0.824037		0.031784
CEBPE	0.536956		0.044109
CLDN19	0.758227		0.014472
ENAH	0.821282		0.029257
RED	0.932771		0.048857
PC	0.933881		0.023495
RABEP1	0.646637		0.03717
RAB11FIP3	0.546691		0.016873
Cytochrome P450 2E1	1.23199		0.00893
MLH1	0.889857		0.016572
SIAH2	1.00423		0.001269
ADAR1	1.02241		0.032602
ADCK3	1.26526		0.001666
ADPGK	1.76835		0.028831
AATF	0.639926		0.006703
ACBD6	0.648995		0.027653
AARSD1	0.756405		0.017808
Guanylate Cyclase beta	1.14205		0.008633
HDAC10	0.62796		0.014984
HSP90A	1.52041		0.0023
Integrin beta5	0.520857		0.030442
Urocortin	0.752915		0.015905
DAK	0.929091		0.034247
STEA3	1.11267		0.02516
COX15	0.927067		0.025902
Cytochrome P450 1A2	0.700835		0.041656
G3BP2	1.10389		0.004098
RAB18	0.742314		0.028648
RAB6C	0.817199		0.031974
Histone H3 (Acetyl-Lys9)	1.08232		0.045652
Histone H3 (Acetyl-Lys18)	1.29943		0.003684
Histone H3 (Acetyl-Lys27)	0.788867		0.017771
Histone H4 (Acetyl-Lys8)	0.911712		0.0121
Aggrecan (Cleaved-Asp369)	1.19255		0.018608
BAD (Cleaved-Asp71)	1.4622		0.009002
Caspase 3 (Cleaved-Asp175)	1.02586		0.004809
Notch 2 (Cleaved-Asp1733)	1.19324		0.041931
SLC25A21	1.1669		0.01169
SLC6A15	1.07813		0.028795
Ku70	0.716253		0.012667
SDCG1	0.72251		0.004222
MAP4K3	0.912995		0.040155
MAPK9	0.653505		0.025684
CATG (Cleaved-Ile21)	1.2955		0.003197
Pirh2 (RCHY1)	0.799714		0.036197
MSH2	0.568217		0.029478
MUTYH	0.891994		0.002212
ALDOB	1.00487		0.035277
SLC6A6	0.568653		0.023626
SLC5A2	0.865144		0.023103
Notch 2 (Cleaved-Ala1734)	0.978082		0.012125
Notch 2 (Cleaved-Val1697)	1.23151		0.018873
MAP3K1	1.57918		0.004513
AKT	0.488629	0.038014
ASC	0.439209	0.019911
AOS1	0.373202	0.017236
Galectin 3	0.464996	0.045163
GRP78	0.347668	0.04108
HDAC1	0.494003	0.003272
Cytochrome P450 2U1	0.47838	0.022833
M3K13	0.463453	0.03818
Bax	0.198523	0.507693
Catenin-alpha1	0.119459	0.446372
Catenin-gamma	0.50446	0.168802
NM23	0.076271	0.619194
Octamer-binding protein 3	0.312431	0.441364
Osteopontin	0.2959	0.495612
p15 INK	0.337463	0.202536
p300/CBP	0.395392	0.259896
p63	0.760338	0.123334
Parkin	0.663308	0.072535
Adrenergic Receptor alpha-2A	0.509376	0.101452
FGR	0.626087	0.14089
KAP0	0.547403	0.076209
UNG	1.33699	0.113588
ATF1	0.117278	0.636979
ATF3	0.353313	0.369619
TBP	-0.31795	0.717081
SLK	0.602262	0.150613
CKI-gamma1	0.659151	0.169853
BRMS1	0.845131	0.072057
SERC1	0.659581	0.207975
MARK	0.660586	0.242508
MRC2	0.291482	0.572992
DNA Polymerase lambda	0.693089	0.241673
Mlx	0.945933	0.082634
IP6K2	0.42318	0.397788
PARK7	0.803162	0.110614
PHLA1	0.713861	0.191645
RAD50	0.803067	0.078023
ABHD12	0.962175	0.085215
ABHD14A	0.882376	0.15933
ABHD14B	0.649918	0.338322
SAR1B	0.42849	0.438745
KCNJ2	0.665743	0.051821
SLC5A3	1.47833	0.282975
SLC28A2	1.13311	0.334237
SLC24A4	1.11976	0.14434
SLC4A8/10	0.420069	0.598506
STK39	0.618151	0.428669
SVOP	0.012525	0.827529
CCT6A	1.22128	0.455609
USP19	0.59667	0.42735
CBP (Acetyl-Lys1535)	0.60824	0.334271
Caspase 6 (Cleaved-Asp162)	0.539937	0.054061
Claudin 4	0.852794	0.262175
Claudin 1	0.111677	0.627505
Claudin 3	0.604323	0.322269
Claudin 5	-0.27951	0.277369
Cadherin-pan	0.724972	0.089802
Fos	0.3722	0.656634
Claudin 11	0.630939	0.446011
Claudin 7	0.915396	0.136022
Collagen I	0.91987	0.090846
Collagen II	0.450969	0.516685
Connexin 43	0.141509	0.965534
PCNA	0.466318	0.31346
PDGFB	0.352352	0.154915
PDGFR alpha	0.385772	0.15026
PGP9.5	0.574344	0.174463
Potassium Channel Kv3.2b	0.058926	0.618262
Prostate Apoptosis Response protein-4	0.422628	0.201354
RASH/RASK	0.217475	0.607753
JAK1	0.695224	0.059419
IP3KA	0.726884	0.05725
HMGB2	0.680964	0.066005
p42 MAPK	-1.46211	0.061553
GRK5	0.267949	0.356889
GRK3	0.534424	0.18505
ATP7B	0.244766	0.410569
CSK	0.490822	0.403915
CARKL	0.625518	0.07057
Mucin-14	0.80576	0.123398
ATF5	0.630466	0.392397
MRCKB	0.618641	0.217691
14-3-3 eta	0.469896	0.446946
14-3-3 gamma	0.717503	0.089765
14-3-3 zeta	0.237338	0.846413
AKR1B1	0.703367	0.186116
ARFIP1	0.480322	0.115388
ARSA	2.74244	0.147343
ARSK	0.359288	0.53192
ATP5H	0.017741	0.768333
ATP5D	0.541754	0.215247
ATPG	0.633902	0.176493
LRP10	0.85428	0.121115
MYO1D	0.528105	0.376608
CYB5R1	-0.16423	0.981702
ME1	0.865074	0.154566
NOX3	0.768239	0.058516
UBTD1	0.743233	0.275147
UBFD1	1.17916	0.053422
UBAC1	0.698357	0.08164
GADD45 beta	0.325159	0.248196
Caspase 9 (Cleaved-Asp353)	0.853948	0.122359
Lamin A (Cleaved-Asp230)	0.718164	0.201235
CASP2 (p18,Cleaved-Thr325)	0.918196	0.600828
MMP14 (Cleaved-Tyr112)	0.667528	0.137077
Cytochrome c	0.46163	0.276635
Desmin	0.397525	0.23479
DNA Polymerase beta	0.59947	0.064185
E2F4	0.802006	0.083322
SHIP1	0.554158	0.094032
Sirp alpha1	0.637456	0.083535
SKP1A/p19	0.361518	0.557045
SNAP25	0.718117	0.119229
Sodium Channel-pan	0.304681	0.341858
Somatostatin	0.664192	0.093691
Stefin B	0.252128	0.089164
Synaptophysin	0.023818	0.663574
Synuclein-pan	0.549066	0.170564
TGF beta1	0.789098	0.118882
FRK	0.821235	0.087113
KPB1/2	0.221459	0.481367
BRCA2	0.549887	0.062272
MAP2K6	0.536504	0.081278
LIMK1	0.637138	0.109914
ADCY5/6	0.353989	0.368504
ADCY8	0.850302	0.052714
BUB3	0.564171	0.153686
ATP5G3	0.822625	0.080707
ATP5A1	0.167282	0.466188
CHP2	0.407444	0.305291
KCNMB2	-0.40497	0.66368
C5orf13	0.859092	0.10283
Septin-3	0.768544	0.14821
NSG1	0.505109	0.198985
NT	1.25819	0.089154
NLE1	0.607588	0.088012
PPP1R8	0.822809	0.077966
TTF2	0.710964	0.059507
EFEMP1	0.702003	0.084865
EEF1G	0.795889	0.08651
ZP4	0.46336	0.443983
EPN2	1.67072	0.063558
EFNA1	0.813787	0.12988
MMP23 (Cleaved-Tyr79)	0.902154	0.162494
SUMO2/3 (Cleaved-Gly93)	0.942283	0.053801
p53	0.682356	0.059719
FER	0.742803	0.069072
Catenin-beta 1	1.06146	0.082311
STAT3	1.05147	0.204045
HNF4alpha/gamma	-0.13418	0.738901
EFNB3	0.696349	0.206487
p44/42 MAPK	0.466176	0.180579
FGFR1 Oncogene Partner	0.3641	0.059893
Fibrillin-1	0.631607	0.114979
IKB alpha	0.642008	0.083776
GAD1	0.414656	0.59727
TGF beta2	0.503294	0.218046
TGF alpha	0.391011	0.071274
TIMP1	0.185415	0.478215
HAT	0.368797	0.082625
NEDD8	0.202601	0.470922
LIMK2	0.199098	0.477134
IPKA	-0.29198	0.99528
BLCAP	0.182262	0.469394
CKI-gamma2	0.946198	0.05481
CDKL1	0.294515	0.429189
SP3/4	-0.5425	0.191732
CREM	0.234578	0.180167
HSF2	0.474456	0.051643
TLE4	0.292711	0.33741
CDH8	0.648376	0.091336
APC6	2.42977	0.155603
p55CDC	0.382607	0.229293
p50 CDC37	0.628342	0.084469
CHST10	0.831473	0.066037
CA14	0.72345	0.063269
CBLN1	0.645324	0.073315
CBLN2	0.485482	0.057669
KCNT1	0.703774	0.058424
KCNA1	0.497319	0.189238
CDC40	0.326243	0.107834
EFNA5	2.7588	0.11289
14-3-3 epsilon	0.884618	0.066778
Cytochrome P450 1A1/2	0.429549	0.320433
cAMP	0.394946	0.49759
FGF22	-1.08035	0.505724
HER2	0.366849	0.165224
ACVL1	0.782074	0.464612
ADK	0.504806	0.156298
GADD153	0.313576	0.225529
Gastrin	0.474564	0.208782
Glucagon	0.360497	0.258283
GLUT1	0.53005	0.162453
GRP75	0.28798	0.247986
PIAS3	0.562223	0.068323
SENP2	0.151112	0.301106
SENP8	0.30038	0.232733
Sumo1	0.41064	0.110814
TRXR2	0.649462	0.549348
TUSC3	0.728505	0.061185
SERC3	0.468118	0.160167
MAPK3	0.819423	0.056381
Collagen XXIII alpha1	0.303358	0.239529
CLIC4	0.550582	0.130023
CSTF2T	0.416315	0.145646
ST6GAL1	0.657012	0.07039
CNTN4	0.569938	0.082075
CPNE8	0.538045	0.075371
CNGA2	0.696561	0.174129
S100A16	0.575097	0.076998
S100A3	0.69432	0.108732
PDK2	0.713038	0.062278
RABEP2	0.447549	0.058694
RAB3GAP2	0.543716	0.118186
RASSF2	-0.10021	0.923829
RASSF4	0.018308	0.72195
GRB2	0.864477	0.054872
Histone H2A (Acetyl-Lys5)	0.428921	0.095294
AASDHPPT	0.931194	0.069939
ACSL6	0.514839	0.341777
BAD	0.446153	0.232513
HDAC3	0.357058	0.079668
HDAC5	-0.11572	0.91981
Heregulin	0.390181	0.159318
HSP10	0.332433	0.165373
HSP40	0.213901	0.404511
HSP60	0.536747	0.102684
JAB1	0.535264	0.130135
JM4	0.352285	0.367073
Ubiquitin	0.16235	0.312399
USF2	0.306921	0.275108
VEGFB	0.08946	0.636746
60S Ribosomal Protein L10	0.631443	0.078443
XRCC1	0.358514	0.25332
MARK2	0.311037	0.08725
COX17	2.7262	0.110999
COX7S/A2	0.634333	0.067239
Cytochrome P450 19A1	0.165192	0.406125
Cytochrome P450 26A1	1.80707	0.262979
POLD3	0.701299	0.096899
PRIM1	0.449079	0.095166
RPC8	0.546668	0.148389
DNAJB11	0.168469	0.68088
RAB38	0.405421	0.230623
RAB5C	0.858679	0.108716
RAB6A	0.64991	0.089883
RAB7L1	0.590752	0.079525
RGS1	0.58191	0.102146
ALDH1A2	0.179282	0.491122
RHG17	0.758565	0.107896
Histone H3 (Acetyl-Lys23)	0.832396	0.169744
Histone H4 (Acetyl-Lys5)	0.306394	0.593965
Histone H4 (Acetyl-Lys12)	0.069218	0.715265
Notch 1 (Cleaved-Val1754)	0.781301	0.125303
FA10 (activated heavy chain,Cleaved-Ile235)	0.777079	0.056974
CASP3 (p17,Cleaved-Asp175)	-1.08412	0.601487
Mammaglobin	0.639404	0.065271
MCL1	0.383557	0.183253
TPD54	0.551813	0.066348
TP53INP2	0.663983	0.052342
CKI-alpha1/L	0.540757	0.05214
CAMK5	0.422201	0.0693
HIPK4	0.538717	0.094541
MADD	0.276788	0.325833
CNKR2	0.286524	0.323556
DNAJB4	0.535028	0.165138
HSPB2	0.475768	0.19714
PRKAB1	0.292467	0.164467
BCLW	0.369663	0.115168
DCC	6.72918	0.247248
DFFA	0.666138	0.117882
March2	-0.73008	0.333906
March3	0.761326	0.060676
March5	0.460487	0.258024
FKBPL	-0.10133	0.922125
ARHGEF12	0.098462	0.642634
ARHGEF5	0.404449	0.236552
ARHGEF9	0.466411	0.141453
Septin-2	0.502947	0.115108
Septin-7	0.172718	0.488432
Septin-8	0.656657	0.122816
STK24	0.366468	0.272306
PLK2	0.594043	0.108371
PLK3	0.354712	0.443362
PRKX	0.503846	0.255011
AKT2	0.710434	0.061481
MAP2K2 (MEK2)	0.587394	0.217647
MMP-10	-0.05996	0.883327
MMP-11	-0.05933	0.904177
MMP-14	0.159391	0.523342
MMP-16	0.601745	0.076099
MMP-2	-2.81277	0.218691
MMP-23	0.465525	0.081937
MMP-3	0.534158	0.164035
MMP-7	0.562289	0.080554
MMP-8	0.628136	0.058876
Dyskerin	0.640769	0.18632
CIB2	0.685569	0.364003
TALL-2	0.14521	0.564177
ABL1	0.611387	0.144426
TNFA	-0.81067	0.407072
Septin-1	0.684593	0.120633
AP2C	0.51773	0.156325
SERC2	0.350522	0.200176
IPKB	0.273807	0.501678
ILKAP	0.430408	0.262673
LAMA3	0.608637	0.243289
LAMB2	0.523604	0.187726
LEG7	0.689641	0.163386
LEG9	0.570752	0.148196
MGMT	1.1544	0.05291
NF1	0.406879	0.132339
ALDOC	0.628257	0.205616
KCNJ9	0.518035	0.27556
GRB14	0.068583	0.737474
SRPK1	-0.39859	0.359638
TNNI3K	0.204488	0.55312
SERPINB9	-0.39005	0.397949
SESN1	0.639342	0.137255
SHC2	0.333918	0.306053
SHC3	0.249322	0.27104
Gamma-glutamyltransferase 4 (heavy chain,Cleaved-Thr472)	0.993205	0.063682
Lys-acetylated proteins	1.63058	0.069797
GSK3 beta	0.812044	0.289176

## Sheet: fig.4
fig.4c
Cav-1/CD31 density
AAV-Tie-C	1.17793	0.833918	0.920034	1.19127	0.876851
AAV-Tie-Cav-1	1.99151	1.96744	1.86069	2.23654	1.85907
fig.4e
Intra-endothelial HSP90α/CD31 intensity
AAV-Tie-C	0.692916	0.738627	0.606492	0.520087	0.489452
AAV-Tie-Cav-1	0.319275	0.301341	0.228865	0.327886	0.401123
fig.4f
Extra-endothelial HSP90α/CD31 intensity
AAV-Tie-C	0.412266	0.443975	0.348343	0.556345	0.502648
AAV-Tie-Cav-1	0.201146	0.245912	0.166608	0.235453	0.286308
fig.4h
Cluster number
AAV-Tie-C	113.088	90.3996	112.943	121.677	105.799
AAV-Tie-Cav-1	69.8105	74.6408	39.5508	36.5604	58.0518
fig.4i
Cluster size
AAV-Tie-C	0.876628	0.734958	1.33584	1.07882	0.786371
AAV-Tie-Cav-1	0.451991	0.637115	0.4719	0.52141	0.348311
fig.4k
BCAS1+/DAPI
AAV-Tie-C	2.98508	2.16216	3.86266	3.64583	3.0303
AAV-Tie-Cav-1	4.52489	6.08696	5.10638	5.88235	7.77202
fig.4l	Olig2+CC1+					Olig2+CC1-
AAV-Tie-C	24.3655	31.9048	34.6847	26.8657	33.1776	21.3198	16.6667	20.2703	19.403	25.2336
AAV-Tie-Cav-1	38.8889	51.0417	41.9643	35.6846	34.4978	11.5741	12.5	14.2857	12.8631	12.6638
fig.4n
	AAV-Tie-C					AAV-Tie-Cav-1
MBP	93.214	95.3004	105.56	97.1711	108.754	138.655	129.849	127.734	125.978	133.389
MAG	104.33	95.0664	80.7332	112.07	107.8	127.127	137.387	122.496	130.356	119.131

## Sheet: fig.5
fig.5c
HSP90α/CD31 intensity
	WT BCAS+N.C.					WT BCAS+siRNA					Cav-1-/- BCAS+N.C.					Cav-1-/- BCAS+siRNA
Intra-HSP90α	0.939363	1.12461	0.940689	0.867697	1.12763	0.767695	0.667632	0.776465	0.652884	0.905076	1.36389	1.04849	1.47913	1.17286	1.2396	0.961181	0.987742	1.04385	1.0122	1.13308
Extra-HSP90α	0.84135	0.922592	1.06706	1.1168	1.05221	0.47701	0.422522	0.530019	0.620308	0.353385	1.44667	1.72999	1.16963	1.36403	1.25697	1.02612	0.953881	0.998965	1.04157	0.984606
fig.5e
Cluster number
WT BCAS+N.C.	128.851	122.138	109.101	85.5678	111.322
WT BCAS+siRNA	73.6601	71.8484	36.5952	37.1339	36.7266
Cav-1-/- BCAS+N.C.	121.766	148.001	183.738	141.686	152.427
Cav-1-/- BCAS+siRNA	72.5533	110.882	118.528	80.9791	73.3054
fig.5f
Cluster size
WT BCAS+N.C.	1.53462	1.22331	1.1408	1.14314	1.28894
WT BCAS+siRNA	0.48998	0.608786	0.304516	0.363548	0.461036
Cav-1-/- BCAS+N.C.	2.05059	2.70062	3.72085	2.88356	3.20235
Cav-1-/- BCAS+siRNA	0.74489	1.37711	1.77646	1.06931	1.09829
fig.5h
BCAS1+/DAPI
WT BCAS+N.C.	3.4188	4.87805	4.86111	3.24675	4.96454
WT BCAS+siRNA	6.89655	5.6	6.41026	4.47761	6.94444
Cav-1-/- BCAS+N.C.	1.65289	2.27273	1.40845	2.12766	1.67598
Cav-1-/- BCAS+siRNA	4.65116	3.4965	5.06329	3.72671	2.31214
fig.5i
ENPP6+/DAPI
WT BCAS+N.C.	4.2735	4.89511	4.37956	2.73973	4.25532
WT BCAS+siRNA	6.89655	5.26316	5.73248	7.35294	5.12821
Cav-1-/- BCAS+N.C.	2.47934	1.21212	1.93548	1.27388	1.85185
Cav-1-/- BCAS+siRNA	3.10078	3.48837	3.65854	3.80435	4.40252
fig.5k
	Olig2+CC1+					Olig2+CC1-
WT BCAS+N.C.	37.8698	28.5714	39.1111	35.9155	36.4486	12.426	27.6191	15.1111	14.7887	15.8879
WT BCAS+siRNA	52.2388	56.8376	49.3213	55.3846	48.6631	7.46269	3.84615	3.16742	7.69231	5.34759
Cav-1-/- BCAS+N.C.	22.905	28.1915	25.5682	31.9588	27.8607	12.8492	19.1489	22.1591	14.9484	13.9304
Cav-1-/- BCAS+siRNA	37.3134	31.9588	39.3162	29.4606	40.1869	9.95025	17.5258	9.40171	10.3734	9.34579

## Sheet: fig.6
fig.6d	Control						BCAS
3074-1-3p	2.64756	1.2266	0.664189	0.926373	0.222159	0.313093	12.993	12.4206	7.25847	9.44575	8.08174	10.7754
34b-5p	0.677098	0.796881	1.80555	1.55556	0.618753	0.546175	13.2915	10.4283	7.71377	10.4283	10.6106	8.9534
34c-5p	2.74161	0.879664	0.650682	0.598749	0.550962	0.578354	5.55976	6.10514	3.58016	4.62683	4.56313	4.423
204-5p	0.997479	1.27576	0.911528	0.844611	1.06537	0.905232	12.264	17.7698	13.7024	13.2816	14.6859	14.0389
96-5p	1.13694	1.20594	1.06448	0.468187	1.11741	1.00706	0.442932	0.392334	0.234906	0.435322	0.367332	0.419039
466a-3p	1.38309	1.39271	0.903061	0.863277	0.621099	0.836766	2.59889	1.9091	1.1916	1.75066	1.65622	1.95599
211-5p	1.22619	1.93748	1.07862	0.797847	0.61736	0.342502	0.423133	0.127554	0.178523	0.026722	0.172442	0.039396
488-3p	0.425562	0.531241	0.399825	0.419703	2.50957	1.71409	3.08109	1.89663	2.45112	2.67296	2.23216	2.54637
1264-3p	0.510511	0.453764	1.30135	2.20383	0.692561	0.837995	1.9931	0.972664	0.803858	0.675961	0.729517	0.817909
466b-3p	1.12893	1.1728	1.424	1.21837	0.648399	0.407523	2.54022	2.13606	1.49999	2.00688	1.76535	1.91847
fig.6e	Control						CoCl2
3074-1-3p	0.458796	0.880213	1.64824	0.776967	1.18175	1.05404	10.8975	8.06081	11.2428	8.94403	7.46905	11.4393
34b-5p	1.12644	0.810437	0.245156	1.09185	1.37723	1.34889	3.287	2.38134	3.65982	6.24098	4.30726	3.39114
34c-5p	1.02244	0.931109	1.19087	0.980794	1.1543	0.720476	2.08786	1.40641	2.17652	3.08875	2.59732	1.70175
204-5p	1.52704	1.17751	1.27964	0.553148	0.714862	0.747806	3.77306	2.25127	2.19731	1.60296	1.78477	2.04307
96-5p	0.941023	0.612297	1.04776	1.09604	1.23311	1.06977	3.31108	1.17879	2.52678	3.32258	2.55319	1.94842
466a-3p	0.343628	0.474316	0.639015	1.20909	1.84538	1.48856	2.06182	0.988917	1.97099	2.435	2.71118	2.40148
211-5p	1.82381	1.53363	0.990996	0.62501	0.633735	0.392823	2.02364	1.53363	1.54966	1.06951	1.08069	1.17442
488-3p	0.828867	0.786879	1.1441	0.550652	1.38435	1.30515	2.20261	2.79765	2.27239	1.50965	1.42327	1.71026
1264-3p	1.21236	0.857271	1.40233	0.497519	0.822349	1.20817	1.50298	1.38782	2.42473	1.41698	1.43179	1.81859
466b-3p	0.645012	0.473816	0.563465	1.21201	1.56092	1.54478	1.32629	0.957536	1.48699	1.79303	1.38261	1.76834
fig.6g
FISH
Control	2.8	4.16667	3.42857	4.4	4.25
CoCl2	12.1667	7.55556	9.1	10.3333	9.66667
fig.6i
	mimic. N.C.					miR-3074-1-3p mimic
WT m-Cav-1	0.913874	0.993341	0.909643	1.16773	1.01541	0.31106	0.412895	0.283301	0.364915	0.342703
Mut m-Cav-1	0.924753	0.809159	0.92189	0.940752	0.906621	0.971647	0.878725	0.892115	0.856756	0.894007
	mimic. N.C.					miR-3074-3p mimic
WT h-Cav-1	1.38095	1.04651	0.92	0.821429	0.923077	0.5625	0.45	0.4	0.37931	0.169444
Mut h-Cav-1	1.21429	0.891304	0.928571	0.736842	0.925926	0.84	0.947368	1.125	1.17647	1.18182
fig.6k
Cav-1
Control	1.07955	0.995895	1.25248	1.01419	0.657884
agomir N.C.	1.15166	0.866785	1.10976	1.03462	0.684105
miR-3074-1-3p-ago	0.604562	0.436768	0.29439	0.46277	0.439451
antagomir N.C.	1.08763	0.900963	1.11109	1.21251	0.838658
miR-3074-1-3p-anta	2.28903	2.59271	2.11184	1.54817	2.51899

## Sheet: fig.7a
Group	RNA	Ln_RNA	Cav1	Ln_Cav	Severe_LA	Fazeks	BMI	Age	Per10_age	Gender	SBP	DBP	Hypertension	DM	Hyperlipidemia	Smoking
1	1515.37	7.32342	0.0479245	-3.03813	1	6	21.9	74	4	1	100	80	0	0	0	1
1	1239.42	7.1224	0.0325483	-3.42503	1	4	20.6	74	4	1	188	95	1	1	0	0
1	694.801	6.54362	0.1708	-1.76726	1	3	23.9	74	4	1	137	71	0	0	0	1
1	416.004	6.0307	0.0427995	-3.15123	1	3	20.2	73	4	1	149	90	1	0	0	0
1	380.158	5.94059	0.247476	-1.39644	1	3	20.3	75	4	1	140	100	1	0	0	0
1	192.066	5.25784	0.0479245	-3.03813	1	5	24.1	77	4	1	137	78	1	0	0	1
1	131.64	4.88007	0.0325483	-3.42503	1	3	22.3	65	3	1	120	80	1	0	0	0
1	122.4	4.80729	0.00691305	-4.97434	1	4	22.7	64	3	1	108	57	1	0	0	1
1	85.9517	4.45379	0.063297	-2.75992	1	6	23.8	67	3	1	146	67	1	1	0	0
1	72.2765	4.2805	0.201482	-1.60206	1	6	24.6	66	3	1	155	74	1	0	0	1
1	69.8145	4.24584	0.00691305	-4.97434	1	6	21.3	63	3	1	173	78	1	0	0	0
1	66.2779	4.19386	0.0427995	-3.15123	1	5	22.7	63	3	1	170	89	1	0	0	1
1	54.7754	4.00324	0.0376741	-3.27878	1	3	28.5	64	3	1	140	90	1	1	0	1
1	36.516	3.59775	0.00178476	-6.32847	1	3	27	85	5	1	148	81	1	0	1	0
1	13.3656	2.59269	0.0735432	-2.60988	1	5	30.8	61	3	1	113	68	0	0	0	1
1	7.41504	2.00351	0.186143	-1.68124	1	3	24.9	61	3	1	150	75	0	0	0	0
1	5.33488	1.67427	0.119631	-2.12334	1	3	17.5	59	2	1	144	76	1	1	0	0
1	0.491565	-0.71016	0.114512	-2.16708	1	4	22.3	84	5	1	210	110	0	0	0	1
1	0.143136	-1.94396	0.252585	-1.37601	1	6	25.9	79	4	1	126	79	1	0	0	0
1	0.141165	-1.95783	0.211706	-1.55256	1	4	19.3	79	4	1	155	79	1	1	1	1
1	0.0791347	-2.5366	0.0222954	-3.80337	1	3	24.9	54	2	1	170	100	1	0	0	0
1	1027.88	6.93525	0.201482	-1.60206	1	5	23.1	75	4	0	176	110	1	0	0	0
1	657.321	6.48817	0.00178476	-6.32847	1	3	22.3	75	4	0	130	79	1	0	0	1
1	580.22	6.36341	0.186143	-1.68124	1	3	24.2	73	4	0	155	85	1	0	0	1
1	486.216	6.18665	0.0120409	-4.41944	1	3	19.2	74	4	0	135	75	1	0	0	0
1	374.924	5.92672	0.216817	-1.5287	1	5	26.3	73	4	0	125	82	1	1	0	1
1	320.783	5.77077	0.00691305	-4.97434	1	5	21.5	77	4	0	136	93	1	1	1	0
1	132.556	4.887	0.410742	-0.88979	1	1	22.3	62	3	0	130	86	0	1	0	0
1	118.641	4.7761	0.1708	-1.76726	1	5	20.3	68	3	0	160	110	1	1	0	0
1	105.453	4.65826	0.063297	-2.75992	1	3	25.5	67	3	0	155	90	0	0	0	1
1	104.001	4.6444	0.0991516	-2.31111	1	4	19	64	3	0	109	64	1	0	0	0
1	86.5496	4.46072	0.0427995	-3.15123	1	3	24.5	73	4	0	141	69	1	1	0	0
1	70.5442	4.25624	0.0991516	-2.31111	1	4	28.5	68	3	0	143	76	1	0	0	1
1	1.02844	0.0280413	0.32406	-1.12683	1	5	24.1	62	3	0	141	93	1	0	0	0
1	0.346387	-1.0602	0.0376741	-3.27878	1	4	21.9	69	3	0	165	90	1	1	0	0
1	0.302594	-1.19536	0.114512	-2.16708	1	3	19.3	57	2	0	138	88	1	0	0	0
1	0.244932	-1.40677	0.0479245	-3.03813	1	6	22.6	67	3	0	133	85	1	1	0	1
1	423.276	6.04802	0.181029	-1.7091	0	2	21.9	71	4	1	130	80	0	0	0	0
1	411.702	6.0203	0.0274221	-3.59641	0	2	17.5	74	4	1	150	100	1	0	0	0
1	376.226	5.93019	0.221928	-1.5054	0	2	22.7	75	4	1	162	82	1	0	1	0
1	332.096	5.80542	0.0376741	-3.27878	0	1	23.3	74	4	1	141	89	1	0	0	1
1	268.812	5.59401	0.00691305	-4.97434	0	1	18	74	4	1	140	90	1	0	0	1
1	239.761	5.47964	0.0837878	-2.47947	0	1	19	78	4	1	120	80	0	1	0	0
1	130.278	4.86967	0.0581732	-2.84433	0	2	21.3	63	3	1	111	79	1	1	1	0
1	125.405	4.83155	0.247476	-1.39644	0	1	24.2	69	3	1	120	80	0	0	0	1
1	121.134	4.79689	0.0222954	-3.80337	0	2	20.9	74	4	1	153	66	1	1	0	0
1	66.9706	4.20425	0.0786657	-2.54255	0	1	21.3	62	3	1	135	63	1	1	0	1
1	56.5108	4.03443	0.221928	-1.5054	0	2	28.5	83	5	1	137	67	1	1	0	1
1	53.6481	3.98245	0.00691305	-4.97434	0	2	21.1	62	3	1	133	80	0	0	0	1
1	7.01506	1.94806	0.0684203	-2.68209	0	2	18.9	48	1	1	161	103	0	1	0	1
1	4.59624	1.52524	0.420932	-0.865284	0	2	25.9	61	3	1	151	99	0	0	0	0
1	4.56449	1.51831	0.196369	-1.62776	0	1	25.9	59	2	1	145	80	0	1	0	1
1	2.37916	0.866749	0.00178476	-6.32847	0	2	25.1	53	2	1	140	72	1	0	0	1
1	2.1001	0.741983	0.155454	-1.86141	0	2	23.1	57	2	1	147	79	1	1	0	0
1	1.97309	0.6796	0.257693	-1.35599	0	1	23.5	83	5	1	157	77	1	1	0	1
1	1.3291	0.284506	0.155454	-1.86141	0	1	22.6	72	4	1	150	87	1	0	0	1
1	1.22727	0.204794	0.0325483	-3.42503	0	2	24.8	55	2	1	140	74	0	0	0	1
1	1.06471	0.0626986	0.232149	-1.46038	0	1	25.9	58	2	1	155	80	1	1	1	0
1	1.00032	0.000315382	0.104272	-2.26075	0	1	26.3	57	2	1	140	85	0	0	0	0
1	0.361096	-1.01861	0.247476	-1.39644	0	2	20.5	59	2	1	112	75	1	1	1	1
1	0.252693	-1.37558	0.216817	-1.5287	0	2	24.9	79	4	1	114	70	0	1	0	1
1	0.143136	-1.94396	0.186143	-1.68124	0	1	19.5	78	4	1	150	85	1	1	0	0
1	292.128	5.67719	0.227039	-1.48264	0	2	25.6	73	4	0	150	80	1	0	0	1
1	266.955	5.58708	0.0530491	-2.93654	0	2	24.2	77	4	0	120	85	1	1	0	0
1	233.205	5.45192	0.0325483	-3.42503	0	2	26.5	86	5	0	128	82	1	0	0	1
1	176.736	5.17466	0.237258	-1.43861	0	1	23.5	77	4	0	130	80	1	0	0	0
1	152.267	5.02563	0.247476	-1.39644	0	2	29.5	70	4	0	110	81	1	0	1	1
1	122.825	4.81076	0.415837	-0.877462	0	2	23.1	67	3	0	148	67	1	0	0	0
1	106.925	4.67213	0.0889095	-2.42014	0	2	25.9	64	3	0	130	76	1	1	0	0
1	99.4194	4.59935	0.0222954	-3.80337	0	2	22.7	65	3	0	113	78	1	0	0	1
1	95.0395	4.55429	0.0376741	-3.27878	0	2	27	86	5	0	112	73	0	0	0	1
1	92.1208	4.5231	0.0837878	-2.47947	0	2	23.8	63	3	0	140	80	1	1	0	0
1	89.2918	4.49191	0.201482	-1.60206	0	1	22.4	84	5	0	134	64	1	0	1	1
1	85.6544	4.45032	0.16057	-1.82903	0	2	24.2	68	3	0	130	72	1	0	0	1
1	74.3085	4.30823	0.221928	-1.5054	0	2	24.9	75	4	0	124	64	1	0	0	1
1	69.3323	4.23891	0.252585	-1.37601	0	2	26.6	69	3	0	133	85	1	0	1	0
1	53.2775	3.97551	0.211706	-1.55256	0	1	21.3	70	4	0	130	80	1	0	0	0
1	52.3622	3.95819	0.0684203	-2.68209	0	2	18	88	5	0	126	66	0	0	0	1
1	25.7313	3.24771	0.267908	-1.31711	0	1	27.2	87	5	0	125	78	0	0	1	0
1	5.89894	1.77477	0.165685	-1.79767	0	1	24.2	59	2	0	135	80	1	0	0	1
1	2.96998	1.08856	0.40055	-0.914916	0	2	33.3	61	3	0	118	78	0	0	0	0
1	0.685608	-0.37745	0.329162	-1.11121	0	2	22.7	61	3	0	130	80	0	0	0	0
1	0.516004	-0.66164	0.216817	-1.5287	0	2	21	79	4	0	100	66	0	0	1	1
1	0.289263	-1.24042	0.165685	-1.79767	0	2	23.5	79	4	0	168	69	1	1	0	1
1	0.25357	-1.37212	0.196369	-1.62776	0	2	22.5	79	4	0	130	80	0	0	0	0
1	0.201724	-1.60085	0.165685	-1.79767	0	2	21.3	58	2	0	125	90	1	1	0	0
1	0.135885	-1.99595	0.0735432	-2.60988	0	2	24.5	60	3	0	135	85	1	1	0	1
1	0.0769708	-2.56433	0.59899	-0.512511	0	1	23.3	56	2	0	138	77	1	0	0	1
0	72.0265	4.27703	0.0376741	-3.27878		0	19.3	67	3	1	117	79	0	0	1	0
0	66.508	4.19732	0.288332	-1.24364		0	21.9	71	4	1	112	65	0	1	0	0
0	48.5182	3.88194	0.288332	-1.24364		0	19.5	69	3	1	125	85	1	0	0	1
0	14.6259	2.68279	0.308751	-1.17522		0	23.1	69	3	1	135	90	1	1	0	0
0	10.9697	2.39514	0.318957	-1.1427		0	22.3	72	4	1	158	85	1	1	0	1
0	10.2351	2.32582	0.211706	-1.55256		0	22.3	75	4	1	120	70	1	0	0	0
0	8.81802	2.1768	0.313854	-1.15883		0	19.3	77	4	1	135	72	1	0	0	0
0	8.19904	2.10402	0.12475	-2.08145		0	21.3	69	3	1	104	50	1	1	0	0
0	4.39376	1.48018	0.273015	-1.29823		0	26.8	76	4	1	140	90	0	0	1	0
0	3.51971	1.25838	0.318957	-1.1427		0	22.6	76	4	1	110	69	1	0	0	1
0	2.37093	0.863284	0.4464	-0.806541		0	22.7	61	3	1	153	75	1	0	0	0
0	1.45948	0.378081	0.308751	-1.17522		0	24.1	61	3	1	170	80	1	0	0	0
0	0.901535	-0.103657	0.242368	-1.4173		0	24.1	58	2	1	100	65	0	0	0	0
0	0.835351	-0.179903	0.308751	-1.17522		0	20.5	66	3	1	100	90	1	0	0	0
0	0.570562	-0.561134	0.375064	-0.980659		0	23.5	61	3	1	126	88	0	1	1	1
0	0.543539	-0.609654	0.206594	-1.577		0	25.6	65	3	1	154	84	1	0	0	1
0	0.534201	-0.626983	0.43112	-0.841368		0	21.9	60	3	1	130	78	0	0	0	1
0	0.455479	-0.786407	0.206594	-1.577		0	25.8	59	2	1	180	80	1	0	0	0
0	0.387013	-0.949296	0.390357	-0.940694		0	29.5	63	3	1	118	73	0	0	0	1
0	0.357361	-1.02901	0.0171684	-4.06469		0	22.7	66	3	1	140	70	1	0	0	1
0	0.268958	-1.3132	0.303647	-1.19189		0	19	56	2	1	169	80	1	0	0	1
0	0.244932	-1.40677	0.313854	-1.15883		0	26	83	5	1	140	95	1	0	0	1
0	0.193507	-1.64244	0.32406	-1.12683		0	19.5	63	3	1	150	90	1	0	0	1
0	0.191505	-1.65284	0.288332	-1.24364		0	22.3	58	2	1	139	89	0	1	1	0
0	0.176221	-1.73602	0.862598	-0.147807		0	17.5	48	1	1	160	100	1	0	0	1
0	0.162156	-1.8192	0.232149	-1.46038		0	27.3	66	3	1	149	90	1	0	1	0
0	0.153409	-1.87465	0.369965	-0.994346		0	23.6	52	2	1	150	80	0	0	0	1
0	0.143633	-1.9405	0.461675	-0.772893		0	19.3	60	3	1	125	80	0	0	0	1
0	0.13683	-1.98902	0.191256	-1.65414		0	30.1	59	2	1	150	100	1	0	0	0
0	0.130349	-2.03754	0.329162	-1.11121		0	22.4	55	2	1	170	106	1	0	0	1
0	0.129898	-2.041	0.354667	-1.03658		0	25	64	3	1	140	80	1	1	0	0
0	0.123318	-2.09299	0.293438	-1.22609		0	21.9	50	2	1	150	80	1	0	0	0
0	0.106983	-2.23508	0.186143	-1.68124		0	23.3	52	2	1	150	100	1	0	0	0
0	0.0944343	-2.35985	0.298542	-1.20884		0	19.2	51	2	1	126	93	1	0	0	1
0	0.0686524	-2.6787	0.410742	-0.88979		0	26.2	55	2	1	130	80	0	0	0	1
0	0.0681782	-2.68563	0.502393	-0.688374		0	18	54	2	1	146	90	1	0	0	0
0	0.0633925	-2.75841	0.0274221	-3.59641		0	20.5	46	1	1	139	89	1	0	0	0
0	0.0482093	-3.0322	0.0581732	-2.84433		0	22.6	51	2	1	126	84	1	1	0	0
0	200.917	5.30289	0.303647	-1.19189		0	22.6	73	4	0	115	85	0	0	0	1
0	57.8985	4.05869	0.334264	-1.09582		0	22.5	76	4	0	127	70	0	0	0	0
0	16.2285	2.78677	0.293438	-1.22609		0	22.7	69	3	0	134	83	1	0	0	0
0	13.9816	2.63774	0.288332	-1.24364		0	23.8	76	4	0	100	70	0	0	0	1
0	13.837	2.62734	0.252585	-1.37601		0	20.3	68	3	0	131	82	1	0	0	1
0	10.5229	2.35355	0.38526	-0.953838		0	27	71	4	0	147	87	0	0	0	0
0	7.46662	2.01044	0.776541	-0.252906		0	27.5	82	5	0	93	70	0	0	0	0
0	7.23732	1.97925	0.303647	-1.19189		0	23.5	74	4	0	110	77	0	0	0	0
0	5.96059	1.78517	0.283227	-1.26151		0	26.3	78	4	0	140	83	0	0	0	1
0	5.18899	1.64654	0.313854	-1.15883		0	19.3	72	4	0	144	83	1	1	0	0
0	4.92613	1.59455	0.380162	-0.967158		0	22.3	72	4	0	140	90	1	0	0	0
0	3.98742	1.38314	0.313854	-1.15883		0	24.9	73	4	0	155	100	1	0	0	0
0	3.41162	1.22719	0.278121	-1.2797		0	22.3	78	4	0	158	85	0	0	1	0
0	2.04267	0.714257	0.257693	-1.35599		0	21.9	73	4	0	120	77	1	0	0	0
0	2.00758	0.696928	0.369965	-0.994346		0	20.9	70	4	0	165	90	1	0	0	0
0	0.972962	-0.0274105	0.303647	-1.19189		0	25.6	61	3	0	141	79	1	0	0	1
0	0.433906	-0.834927	0.380162	-0.967158		0	21.5	65	3	0	124	87	0	0	0	1
0	0.371248	-0.990885	0.247476	-1.39644		0	23.5	66	3	0	130	89	0	0	0	0
0	0.338084	-1.08446	0.308751	-1.17522		0	23.5	62	3	0	140	80	1	0	0	0
0	0.331127	-1.10525	0.354667	-1.03658		0	28.5	62	3	0	124	95	1	1	0	0
0	0.302594	-1.19536	0.563419	-0.573732		0	25.5	53	2	0	152	81	1	0	1	0
0	0.302594	-1.19536	0.405646	-0.902274		0	22.6	63	3	0	150	93	1	0	0	0
0	0.25711	-1.35825	0.405646	-0.902274		0	22.7	61	3	0	116	72	0	0	1	1
0	0.186915	-1.6771	0.0171684	-4.06469		0	20.5	46	1	0	110	80	0	0	0	1
0	0.131712	-2.02714	0.38526	-0.953838		0	21.5	54	2	0	148	78	0	0	1	0
0	0.125474	-2.07566	0.40055	-0.914916		0	24.1	50	2	0	89	60	0	0	0	0
0	0.091852	-2.38758	0.512568	-0.668323		0	23.9	54	2	0	110	80	1	0	0	0
0	0.065628	-2.72375	0.283227	-1.26151		0	23.5	52	2	0	160	100	1	0	1	1

## Sheet: fig.7b
Group	Ln_RNA	Ln_Cav
1	7.32342	-3.03813
1	7.1224	-3.42503
1	6.54362	-1.76726
1	6.0307	-3.15123
1	5.94059	-1.39644
1	5.25784	-3.03813
1	4.88007	-3.42503
1	4.80729	-4.97434
1	4.45379	-2.75992
1	4.2805	-1.60206
1	4.24584	-4.97434
1	4.19386	-3.15123
1	4.00324	-3.27878
1	3.59775	-6.32847
1	2.59269	-2.60988
1	2.00351	-1.68124
1	1.67427	-2.12334
1	-0.71016	-2.16708
1	-1.94396	-1.37601
1	-1.95783	-1.55256
1	-2.5366	-3.80337
1	6.93525	-1.60206
1	6.48817	-6.32847
1	6.36341	-1.68124
1	6.18665	-4.41944
1	5.92672	-1.5287
1	5.77077	-4.97434
1	4.887	-0.88979
1	4.7761	-1.76726
1	4.65826	-2.75992
1	4.6444	-2.31111
1	4.46072	-3.15123
1	4.25624	-2.31111
1	0.0280413	-1.12683
1	-1.0602	-3.27878
1	-1.19536	-2.16708
1	-1.40677	-3.03813
1	6.04802	-1.7091
1	6.0203	-3.59641
1	5.93019	-1.5054
1	5.80542	-3.27878
1	5.59401	-4.97434
1	5.47964	-2.47947
1	4.86967	-2.84433
1	4.83155	-1.39644
1	4.79689	-3.80337
1	4.20425	-2.54255
1	4.03443	-1.5054
1	3.98245	-4.97434
1	1.94806	-2.68209
1	1.52524	-0.865284
1	1.51831	-1.62776
1	0.866749	-6.32847
1	0.741983	-1.86141
1	0.6796	-1.35599
1	0.284506	-1.86141
1	0.204794	-3.42503
1	0.0626986	-1.46038
1	0.000315382	-2.26075
1	-1.01861	-1.39644
1	-1.37558	-1.5287
1	-1.94396	-1.68124
1	5.67719	-1.48264
1	5.58708	-2.93654
1	5.45192	-3.42503
1	5.17466	-1.43861
1	5.02563	-1.39644
1	4.81076	-0.877462
1	4.67213	-2.42014
1	4.59935	-3.80337
1	4.55429	-3.27878
1	4.5231	-2.47947
1	4.49191	-1.60206
1	4.45032	-1.82903
1	4.30823	-1.5054
1	4.23891	-1.37601
1	3.97551	-1.55256
1	3.95819	-2.68209
1	3.24771	-1.31711
1	1.77477	-1.79767
1	1.08856	-0.914916
1	-0.37745	-1.11121
1	-0.66164	-1.5287
1	-1.24042	-1.79767
1	-1.37212	-1.62776
1	-1.60085	-1.79767
1	-1.99595	-2.60988
1	-2.56433	-0.512511

## Sheet: fig.7c 7d
fig.7c
Mild leukoaraiosis	-2.56	-2	-1.94	-1.6	-1.38	-1.37	-1.24	-1.02	-0.66	-0.38	0	0.06	0.2	0.28	0.68	0.74	0.87	1.09	1.52	1.53	1.77	1.95	3.25	3.96	3.98	3.98	4.03	4.2	4.24	4.31	4.45	4.49	4.52	4.55	4.6	4.67	4.8	4.81	4.83	4.87	5.03	5.17	5.45	5.48	5.59	5.59	5.68	5.81	5.93
Severe leukoaraiosis	-2.54	-1.96	-1.94	-1.41	-1.2	-1.06	-0.71	0.03	1.67	2	2.59	3.6	4	4.19	4.25	4.26	4.28	4.45	4.46	4.64	4.66	4.78	4.81	4.88	4.89	5.26	5.77	5.93	5.94	6.03	6.19	6.36	6.49	6.54	6.94	7.12	7.32
fig.7d
Mild leukoaraiosis	0.599	0.074	0.186	0.166	0.217	0.196	0.166	0.247	0.217	0.329	0.104	0.232	0.033	0.155	0.258	0.155	0.002	0.401	0.196	0.421	0.166	0.068	0.268	0.068	0.212	0.007	0.222	0.079	0.253	0.222	0.161	0.201	0.084	0.038	0.022	0.089	0.022	0.416	0.247	0.058	0.247	0.237	0.033	0.084	0.053	0.007	0.227	0.038	0.222
Severe leukoaraiosis	0.022	0.212	0.253	0.048	0.115	0.038	0.115	0.324	0.12	0.186	0.074	0.002	0.038	0.043	0.007	0.099	0.201	0.063	0.043	0.099	0.063	0.171	0.007	0.033	0.411	0.048	0.007	0.217	0.247	0.043	0.012	0.186	0.002	0.171	0.201	0.033	0.048
[truncated: 2 more columns]

[truncated: 12 more sheets: fig.8, fig.9, fig.10, supplementary fig.1, supplementary fig.2, supplementary fig.3, supplementary fig.4, supplementary fig.5, supplementary fig.7, supplementary fig.8, supplementary fig.9, supplementary fig.10]
